# Supplementary material for: Extrusion-Based Bioprinted Boron Nitride Nanotubes Reinforced Alginate Scaffolds: Mechanical, Printability and Cell Viability Evaluation
Source: Polymers (Basel). 2022 Jan 26;14(3):486. doi: 10.3390/polym14030486 (PMC8839966; doi:10.3390/polym14030486)
Supplement: Supplementary file 1 [file polymers-14-00486-s001.zip]

Archive with 1 entries (1 files):
- Alg-BNNTs_ Manuscript_ Revised_Supplementary Material.pdf
